# Supplementary material for: Evaluation of Remote Pharmacist-Led Outpatient Service for Geriatric Patients on Rivaroxaban for Nonvalvular Atrial Fibrillation During the COVID-19 Pandemic
Source: Front Pharmacol. 2020 Aug 21;11:1275. doi: 10.3389/fphar.2020.01275 (PMC7472570; doi:10.3389/fphar.2020.01275)
Supplement: Supplementary file 1 [file Table_1.xls]

## Sheet: Sheet1
Num	Clnical No	gender	AGE	BMI	Smoking	Aloclic	HTN	Dyslpidemia	DM	CKD	LIVER Dys	HF	CAD	Stroke	PAD	RIVAdose	hematocrit	Hb	PLT	ALT	eGFR	LDL-c	HbA1c	CK-MB	NT-proBNP	APTT	PT	TT	FIB	D-D	INR	CHA2DS2-VASc	HAS-BLED	Statins	Antiplatelet	PPI	Anti-hypertension agent	Anti-arrythmic agent	β-blockers	Other ADR	First Bleeding time （DAYS）	first day to outpatient visit	MACE (Systemic thromboembolism/Stroke/readmission	MACE TIME	Systemic thromboembolism	stroke	LAD＞40mm	LVEF ＜ 40%	Gastrointestinal hemorrhage
1	1087394	2	85	22	0	0	0	0	0	0	0	1	1	0	0	10	39.2	127	278	18	66	2.56	5.4	18	461	27.6	11.3	17.6	245	0.4	0.98	4	2	1	0	0	1	1	0	stomach	14	35							0
2	703957	1	81	23	1	0	0	0	0	0	0	0	1	1	0	10	43.8	143	216	13	84	1.81	6.1	14	256.7	27.4	11.2	17.9	363	0.5	0.96	2	2	1	0	0	0	0	1	0	41	41					1	1	0
3	1086258	1	74	25	0	0	1	0	0	0	0	0	1	0	0	20	39.2	127	145	10	66	1.93	7	54	264.6	27.3	12	17.1	250	1.77	1.04	4	1	0	0	1	1	0	0	0	90	35							0
4	1023648	2	82	26	0	0	0	0	0	0	0	0	0	0	0	15	43.2	138	213	13	69	3.59	5.9	14	529.3	32	11.8	93.5	229	0.19	1.02	3	1	0	0	1	1	0	0	0	90	37							0
5	1083396	1	73	22	1	1	1	0	0	0	0	0	0	0	0	20	43.1	141	176	21	92	3.31	5.9	22	490.6	35.2	19.9	18.6	171	0.19	1.75	3	1	0	0	1	1	1	0	0	90	32					1		0
6	1045928	1	72	23	0	0	1	0	0	0	0	0	0	0	0	10	44.8	146	202	11	80	2	5.5	10	203.2	36	11.2	109.4	306	0.19	0.96	2	1	0	0	1	1	0	1	0	90	36					1		0
7	1084419	2	84	24	0	0	0	0	0	0	0	0	0	0	0	20	37.2	120	157	12	64	2.67	5.8	9	449.3	25.2	11.6	19.1	208	0.19	1	3	2	0	0	1	0	1	0	0	90	42					1		0
8	581090	2	67	23.83	0	0	1	0	1	0	0	0	1	0	0	20	38.6	124	89	30	85	1.03	6.3	27	3154	28	12.3	17.2	270	0.55	1.06	3	1	0	0	0	1	0	0	0	90	36					1		0
9	1085767	2	75	22	0	0	0	0	0	0	0	0	0	0	0	20	42.2	130	112	31	86	2.91	5.6	15	122	35	23.6	16.3	234	0.19	1.01	2	1	0	0	1	1	1	0	0	90	37					1		0
10	1085713	2	82	23	0	0	1	0	0	0	0	0	0	0	0	15	35.9	114	181	14	62	1.61	6.3	11	1196	34.8	12.7	17.2	333	0.74	1.1	1	1	0	0	1	0	1	0	0	90	38							0
11	1086034	2	81	24	0	0	0	0	0	0	0	0	0	0	0	20	42.3	137	176	22	67	2.34	5.7	12	1467	27.7	11	17.8	286	0.23	0.95	3	1	0	0	1	1	1	0	0	90	40					1		0
12	1082054	2	77	25	0	0	1	0	0	0	0	0	0	0	0	15	45.4	145	193	27	100	3.37	7.5	16	82.3	28.5	11.2	18.4	252	0.19	0.96	2	1	1	0	0	1	0	1	0	90	35					1		0
13	892761	1	72	26	1	0	1	0	0	0	0	0	0	0	0	20	45.8	153	235	33	106	2.52	6.6	13	17.2	31.6	10.7	18	211	0.19	0.92	3	2	0	0	0	1	1	0	0	90	32					1		0
14	674105	1	79	22	0	0	1	0	0	0	0	0	1	0	1	5	43.6	147	190	13	99	1.25	5.4	11	49.1	35.1	11.4	17	195	0.19	0.98	2	1	1	0	1	1	0	0	0	90	30	venous thromboembolism	60	1		1		0
15	1085650	1	66	23	1	1	0	0	0	0	0	0	0	0	0	20	46.3	158	162	30	81	2.08	5.4	13	291	25.8	11.8	17.7	226	0.26	1.02	3	2	0	0	0	0	1	0	0	90	31					1		0
16	1084021	1	84	23.23	1	1	0	0	1	0	0	0	0	1	0	10	44.1	143	135	6	68	1.41	6.5	13	2714	32.3	13.4	18.8	281	0.75	1.16	3	3	1	0	0	1	0	1	0	90	45					1		0
17	1085061	1	72	24	0	0	1	0	0	0	0	0	0	0	0	10	45.7	152	276	37	62	1.3	6.2	20	20.4	34.7	13.8	17.6	251	0.19	1.2	4	1	1	0	1	1	1	0	0	90	34					1		0
18	1086613	1	66	25	0	1	1	0	0	0	0	0	0	1	0	20	44.5	150	215	18	102	1.23	5.9	15	1008	27.6	12.1	17	418	0.23	1.05	4	3	1	0	0	1	0	1	0	30	45					1		0
19	1013569	1	80	24	1	1	1	0	0	0	0	0	1	1	0	20	47.4	149	234	18	90	1.51	5.7	19	71.1	33.6	12.1	19.2	224	0.19	1.04	3	1	1	0	1	1	1	1	0	90	37	cardiac embolism	60			1		0
20	1088966	2	77	25	0	0	1	0	1	1	0	0	0	1	0	10	38.3	126	160	85	57	1.58	12.5	8	2307	25.1	10.7	15.6	398	0.65	0.92	3	1	0	0	0	1	0	0	0	90	32					1		0
21	1089232	2	74	26	0	0	1	0	0	1	0	0	1	1	0	10	37	118	81	23	57	1.72	6.1	22	3029	28.7	13	17.6	389	0.33	1.03	4	2	1	0	0	1	0	1	0	90	36					1		0
22	1096791	2	65	22	0	0	1	0	0	1	0	0	1	0	0	10	33.1	112	124	12	54	1.39	5.8	11	942.9	23.7	9.3	17.7	234	3.79	0.79	3	2	0	0	0	1	1	0	0	90	32	cardiac embolism	75			1		0
23	1091335	2	74	23.24	0	0	1	0	1	0	0	0	0	0	0	5	51.4	165	244	18	89	1.78	10.1	14	1460	26.4	10.7	18.9	333	1.31	0.92	4	3	1	0	0	1	0	1	0	90	48					1		0
24	1090342	2	75	24	0	0	0	0	0	0	0	0	0	0	0	15	43.9	148	249	35	63	2.86	5.5	116	2961	30.5	13.6	17.2	371	0.49	1.18	3	2	1	0	0	0	0	0	0	90	36							0
25	1091135	2	84	25	0	0	1	0	1	0	0	1	1	0	0	10	37.5	119	190	17	81	1.05	5.4	15	696.2	25.5	11.5	17.3	347	0.36	0.99	7	3	1	0	0	1	0	1	0	90	37	pulmonary embolism	80	1		1	1	0
26	1092088	2	87	22	0	0	1	0	0	1	0	1	0	0	0	10	43.7	136	133	11	49	1.33	5.8	11	2557	26.9	11	17.8	347	3.04	0.95	3	3	0	0	1	1	0	0	0	90	40					1	1	0
27	1093174	1	67	23	0	0	1	1	0	0	0	0	1	1	0	20	38.9	133	210	17	73	1.22	6.1	11	129.1	28.5	9.9	18.4	193	0.19	0.85	3	3	1	0	1	1	1	0	0	90	35					1
28	1088351	1	81	24	0	0	1	0	0	1	0	0	1	0	0	5	41.6	141	187	15	45	1.62	5.9	14	2017	26.4	11.9	17.2	380	8.3	1.03	2	1	1	1	1	1	0	1	0	90	37					1		0
29	1089600	1	66	25	1	0	0	0	0	0	0	0	0	0	0	10	45.7	157	210	9	94	1.31	5.4	11	239.4	29	11.1	17.1	197	0.21	0.96	2	1	0	0	0	0	0	1	0	90	32					1		0
30	1091774	2	77	26	0	0	1	0	0	0	0	0	0	0	0	15	30.1	99	262	27	60	2.41	6.4	9	317.7	30.8	10.9	16.9	472	2.34	0.94	4	2	0	0	0	1	1	0	0	90	36					1		0
31	1092238	1	80	27.78	0	0	1	0	1	0	0	0	0	0	0	15	41.7	137	179	15	61	2.56	6.7	12	1770	30.8	12	18.8	244	0.31	1.04	4	1	0	0	0	1	0	0	0	90	32					1		0
32	1092810	2	74	22	0	0	1	0	0	1	0	0	0	0	0	10	44.9	145	163	11	44	3.08	5.7	12	4647	32.2	12.8	17.2	333	0.19	1.11	3	3	0	0	1	1	1	1	0	90	31					1		0
33	1094890	1	66	23	1	1	0	0	0	0	0	0	0	0	0	10	41.7	137	107	30	109	2.5	5.3	11	236	27.5	10.8	19.2	168	0.25	0.93	1	1	0	0	1	1	0	1	0	90	36					1		0
34	1090525	2	81	24	0	0	1	0	0	1	0	0	0	1	0	10	48.6	160	171	35	45	2.93	6.1	18	1211	36.8	15.1	17.7	340	0.19	1.2	6	3	1	0	1	1	0	1	0	90	37					1		0
35	1098946	2	67	22	0	0	1	0	0	0	0	0	0	0	0	10	44.1	149	191	32	95	1.16	6.1	5	1270	26.7	14.2	18.3	218	0.18	1.3	3	2	0	0	1	0	0	0	0	90	36					1		0
36	852194	2	85	23	0	0	0	0	0	1	0	0	0	1	0	10	35.1	112	192	13	27	1.24	6	13	18957	31	15.1	121.7	326	0.27	1.32	6	2	1	0	0	1	0	0	0	90	38					1	0	0
37	1100337	1	74	24	0	0	0	0	0	0	0	0	0	0	0	10	38.9	130	169	135	65	2.6	5.7	12	1287	26.1	13.4	16.8	226	1.02	1.16	3	1	0	0	0	0	0	0	0	90	40					1		0
38	1098002	1	79	25	1	0	0	1	0	0	0	0	1	0	0	5	43.3	143	163	27	67	2.36	6	18	1065	23.7	12.8	15.8	369	0.27	1.11	3	3	1	1	1	1	0	1	0	90	35					1		0
39	1099647	1	66	26	0	0	1	0	0	1	0	0	1	0	0	10	29.8	104	140	69	42	0.62	5.4	27	5348	28.5	15.4	17.3	183	1.33	1.35	2	1	1	0	0	1	0	1	0	32	32					1		1
40	1100786	1	78	22	0	0	0	0	0	0	0	0	0	0	0	10	45.4	154	371	39	84	3.25	5.7	15	92.6	25	11.2	16.5	275	0.19	0.96	1	1	0	0	0	0	1	0	0	90	30							0
41	1097782	2	73	23	0	0	0	0	0	0	1	0	0	1	1	10	36.8	121	273	87	90	2.7	6.6	11	912.2	23.8	11	16.9	389	1.67	0.95	4	2	0	0	0	0	1	0	0	90	41					1		0
42	1098455	1	71	24	0	0	1	0	0	0	0	0	0	0	0	10	42.6	148	228	18	87	1.92	5.9	14	687.6	25.6	11.6	15.8	308	0.19	1	2	2	0	0	0	1	0	0	0	90	35					1		0
43	1097927	2	65	25	0	0	0	0	0	0	0	0	0	0	0	10	45.7	155	345	13	94	1.97	5	11	294.7	27.3	11.5	17.7	236	0.19	0.99	3	2	0	0	1	0	1	0	0	90	44							0
44	1102187	1	74	20.66	0	0	0	0	1	0	0	0	0	0	0	10	34.3	116	215	27	96	2.66	7.8	13	326.1	25	10.6	16.1	389	0.3	0.91	3	1	1	0	1	0	0	0	0	90	34					1		0
45	1103553	1	67	21	1	1	1	0	1	0	0	0	1	0	0	10	41.9	138	256	53	72	0.64	7.6	18	63.7	25.7	11.5	17.8	282	0.07	1.05	3	1	1	0	1	1	0	1	0	90	35					1		0
46	1107132	1	72	22	0	0	1	0	0	0	0	0	0	0	0	5	41.9	140	175	20	88	1.53	6.5	16	1123	39.8	25	17.9	195	0.19	1.24	1	1	1	1	1	0	0	1	0	90	31					1		0
47	1104260	1	79	23	0	0	1	0	1	0	0	0	0	1	0	10	36.2	122	203	39	60	2.5	6.5	22	1218	30.9	23.4	17.5	275	0.28	1.09	5	5	0	0	1	1	1	1	0	90	36					1		0
48	1102462	1	77	22.59	0	0	1	0	1	0	0	0	0	0	0	10	46.1	150	190	24	76	2.81	7.8	9	1215	24.8	12.3	17.5	304	0.22	1.06	4	2	1	0	0	1	0	0		90	35							0
49	1104184	1	82	29.39	1	1	1	0	1	1	0	0	1	0	0	5	53.7	180	284	39	50	2.48	7	23	1251	31.7	13.7	18.7	308	0.2	1.19	1	1	1	1	1	1	0	1	0	90	40					1		0
50	1103248	2	84	22.89	0	0	1	0	1	1	0	0	1	0	0	15	42.8	142	131	36	58	1.52	6.7	10	5901	26	11.9	17.4	296	0.19	1.03	2	3	0	0	0	1	0	1		90	42							0
51	1104751	1	81	23	1	1	1	0	0	1	0	0	1	0	0	15	36.7	115	130	4	45	0.9	6.1	13	1693	30	12.5	16.7	261	0.23	1.08	2	2	0	0	1	1	1	1	0	90	31					1		0
52	1107681	1	76	24	0	0	1	0	0	0	0	0	0	0	0	15	39.7	129	356	27	82	2.03	6.4	13	788.7	23.9	10.8	17.6	292	0.19	0.93	3	2	0	0	0	1	0	1	0	90	40					1		0
53	1105280	2	70	25	0	0	1	0	0	1	0	0	1	0	0	10	45.5	154	277	11	57	2.65	5.8	18	180.5	25.7	11.1	16.3	301	0.19	0.95	2	2	0	0	0	0	0	1	0	90	35					1		0
54	1105246	1	74	26	0	0	0	0	0	1	0	0	0	0	0	10	45.5	154	277	11	57	2.65	5.8	18	180.5	25.7	11.1	16.3	301	0.19	0.95	3	1	0	0	1	0	0	1	0	90	37							0
55	1057265	1	76	22	0	0	0	0	0	0	0	0	0	1	0	10	42.5	137	164	18	86	1.88	5.7	17	557.4	23.9	11.9	15.9	347	0.26	1.03	4	2	0	0	0	1	0	1	0	90	32					1		0
56	847243	2	78	23	0	0	1	0	0	0	0	0	0	0	0	10	45.5	132	215	20	93	2.81	5.5	14	462.9	26.4	11.5	17.2	278	0.19	0.99	1	1	0	0	1	1	0	0	0	90	36					1		0
57	1106922	1	83	24	1	1	1	0	1	0	0	0	1	0	0	10	36	118	275	12	65	1.2	6.5	11	1481	29.1	12.7	16.7	361	0.35	1.1	4	2	1	0	1	1	0	1		90	32							0
58	1107050	2	82	25	0	0	1	0	0	0	0	0	0	0	0	10	36.4	123	207	24	70	3.5	5.1	<3	60.5	26.5	12.2	16.7	292	0.11	1.11	1	3	1	0	1	0	1	0	0	90	31					1		0
59	1100338	2	76	22	0	0	0	0	0	0	0	0	0	0	0	10	36	117	212	12	99	2.99	6.6	12	412.4	27.8	12	18.6	223	0.49	1.04	3	1	0	0	1	0	1	0	0	90	45	cardiac embolism	45					0
60	489399	2	85	23	1	0	1	0	0	1	0	0	0	1	0	5	40.7	133	151	27	51	3.05	5.6	29	2418	26.6	12.4	17.2	346	1.15	1.13	6	3	1	1	1	0	0	0	0	90	34					1		0
61	1108531	1	82	24.71	1	1	0	0	1	0	0	0	0	1	0	10	43.7	143	148	19	82	0.9	5.2	10	71.3	27.5	10.9	17.6	257	0.19	0.94	3	3	1	0	1	0	1	0	0	90	45					1		0
62	1109931	1	69	25	1	1	0	0	0	1	0	0	0	0	0	10	43.8	144	196	28	55	2.36	6.2	12	5397	24.4	11.9	15.2	369	0.19	1.03	2	2	0	0	0	1	0	0		90	31							0
63	1109914	1	83	26	1	0	1	0	0	0	0	0	0	1	0	10	49.1	166	218	21	64	3.45	6	17	527.8	26.6	11.8	17.7	280	0.19	1.02	3	1	1	0	1	1	0	0		90	40							0
64	1111040	2	75	22	0	0	0	0	0	0	0	0	0	0	0	5	42.7	142	182	19	86	2.89	5.5	8	81.9	27.3	10.9	18	233	0.23	0.94	3	2	0	0	0	0	0	0	0	90	35					1		0
65	1110081	1	65	19.49	0	0	1	0	1	1	0	0	0	0	0	10	34.3	112	167	44	27	2.03	7.5	20	5375	31.7	14.7	16.3	320	0.19	1.35	4	2	0	0	0	0	1	1	0	90	37					1		0
66	1110818	1	80	22	1	1	1	0	0	0	0	0	1	0	0	10	41.3	135	191	32	78	2.27	5.9	13	2583	27.5	12.6	17.3	265	0.61	1.09	2	1	1	1	0	1	0	1	0	90	32					1		0
67	1028425	2	65	24	0	0	1	0	0	0	0	0	1	0	0	10	37.1	124	221	14	81	1.21	5.7	16	65	29.1	12.1	25.9	377	8.24	1.06	3	3	1	0	0	1	0	1	0	25	40					1		0
68	665976	2	82	25	0	0	1	0	0	0	0	0	0	0	0	15	42.5	135	179	26	70	1.53	5	13	1379	25.1	11.7	16.5	301	0.49	1.01	4	2	1	0	1	1	0	1	0	90	42	cardiac embolism	60			1		0
69	1111968	1	73	26	0	0	1	0	0	0	0	0	0	1	0	15	45.5	156	100	13	67	1.78	5.2	11	1607	29.2	14	18.3	186	0.19	1.22	5	4	0	0	1	1	1	0	0	36	36					1		0
70	1107040	2	65	22	0	0	0	0	0	0	0	0	0	0	0	10	46.2	151	231	23	>120	2.04	5.3	9	1085	26.1	12.2	19	186	0.19	1.05	2	2	0	1	0	0	0	0		90	32							0
71	1112761	2	68	23	0	0	1	0	0	0	0	0	1	0	0	10	45.1	142	191	24	75	1.35	5.7	12	1114	29	11.2	17.3	234	0.32	1	3	1	1	1	0	1	0	1	0	90	31					1		0
72	1109511	1	70	24	0	0	1	0	0	0	0	0	0	0	0	10	41.2	133	141	27	97	1.17	5.6	13	81	27.7	11.9	17.6	275	0.19	1.03	2	1	0	0	1	0	0	1	0	90	36					1		0
73	1112042	1	78	25	1	1	1	0	0	0	0	0	1	0	0	10	42.7	137	120	12	65	1.16	5.6	15	1352	27.7	12.2	17.2	327	0.4	1.05	4	3	1	0	0	1	0	0	0	90	37					1		0
74	1111857	1	78	26	0	0	1	0	0	0	0	0	0	0	0	15	43	138	182	30	82	1.86	5.3	9	814	27.1	12.5	17.1	239	0.45	1.08	1	2	0	0	0	1	0	1	0	90	38					1		0
75	1109345	2	85	22	0	0	1	0	0	0	0	0	0	0	0	10	41	139	190	17	66	1.79	4.7	14	515.8	25.4	10.7	17.9	231	1.59	0.92	4	2	1	0	0	1	0	0	0	90	40					1		0
76	1110080	1	71	23	1	1	1	0	0	0	0	0	0	0	0	15	38.5	131	208	9	99	2.13	5.9	11	115	27.9	11.6	16.7	180	0.19	1	1	1	0	0	1	1	0	1	0	90	35					1		0
77	1102378	1	72	24	0	0	1	0	0	0	0	0	0	0	0	20	45.6	154	229	29	76	2.48	5.1	11	1303	29.6	12.5	15.5	336	0.26	1.33	2	2	0	0	0	1	0	0		90	32							0
78	1108710	1	70	25	0	1	0	0	0	0	0	0	1	0	0	10	39.3	130	138	33	79	1.55	6.5	10	227.4	24.9	11.4	17.4	298	0.24	0.98	1	2	0	0	1	1	0	1		90	30							0
79	1108437	2	83	26	0	0	1	0	1	0	0	0	0	0	0	10	37.3	117	105	49	83	1.39	8.3	15	2616	24.9	11.6	18.3	274	1.06	1	5	2	1	0	0	1	0	0		90	31	venous thromboembolism	90	1		1		0
80	1114506	1	65	22	1	0	1	0	1	0	0	0	0	0	0	10	43.2	141	245	46	91	3.98	6.5	16	56.9	24.9	10.5	17.8	253	0.19	0.9	3	2	0	0	1	1	1	0		90	35							0
81	971557	1	67	23	0	0	1	0	0	0	0	0	0	0	0	10	51.6	168	239	18	86	1.91	5.7	12	781.7	26.2	11.9	18.7	207	0.25	1.03	3	1	1	0	1	1	0	1	0	45	45					1		1
82	1109606	1	67	25	0	0	0	0	0	1	0	0	0	0	0	5	42.3	145	64	222	55	1.01	6.5	21	21487	31.6	12.2	15.9	251	3.75	1.68	2	2	0	0	0	1	0	1	0	90	34					1		0
83	574439	1	86	24	0	0	1	0	0	1	0	0	1	1	1	10	41.6	131	140	15	52	0.84	6.2	16	1189	27.9	13.2	16.2	423	0.68	1.15	2	1	1	0	0	1	0	1	0	90	35	venous thromboembolism	85	1		1	0
84	1111830	1	75	26	1	0	0	0	0	0	0	0	0	0	0	10	41.6	135	150	54	62	2.97	5.2	15	2410	32.4	14.3	17.7	277	0.77	1.25	2	2	0	0	0	1	0	1	0	90	31							0
85	1114197	1	76	22	0	0	0	0	0	0	0	0	0	0	0	10	40	138	181	24	74	1.59	5.8	16	401.5	24.9	11.3	17.8	229	0.19	0.97	1	3	0	0	0	0	0	1		90	36							0
86	1114189	2	72	21	0	0	1	0	0	0	0	0	1	0	0	20	37.6	118	297	9	84	1.09	6	15	1367	24.5	10.9	17.2	332	1.32	0.95	3	2	1	0	0	1	0	1	0	90	38					1		0
87	1110001	1	65	19	0	0	1	0	1	0	0	0	0	0	0	10	34.3	112	167	44	77	2.03	7.5	20	5375	31.7	14.7	16.3	320	0.19	1.35	3	3	0	0	0	0	1	1	0	90	40					1		0
88	1120284	1	80	22	1	0	1	0	0	0	0	0	1	1	0	5	37.9	128	134	17	78	1.32	5.4	18	814	38.6	18.2	17.6	274	0.28	1.6	3	2	1	1	1	1	0	1	0	90	31					1		0
89	1120097	2	72	23	0	0	0	0	0	0	0	0	0	0	0	10	38.1	125	206	15	70	2.33	5.8	12	370.4	39.5	11.9	97.3	220	0.19	1.03	1	1	0	0	1	1	0	1		90	36							0
90	1118515	2	72	24	0	0	0	0	0	0	0	0	1	0	0	10	39.8	127	112	24	82	1.84	6	10	2064	25.1	10.4	18.2	234	0.19	0.89	3	1	0	0	1	0	0	1		90	38							0
91	1118428	1	71	25	1	0	1	0	0	0	0	0	1	0	0	15	49	160	184	29	65	1.21	6.1	11	1755	40.1	12.8	105.6	207	0.19	1.11	2	3	1	1	1	1	0	1		90	40							0
92	1118606	1	73	22	1	1	1	0	1	0	0	0	1	0	1	15	42.8	146	221	10	87	1.59	7.7	12	905.2	26.3	11.6	16.4	270	0.46	1	4	2	1	1	0	1	0	1	0	90	35					1		0
93	1144143	1	79	24.09	1	1	1	0	1	0	0	0	0	0	0	15	46.2	151	248	29	75	2.45	7	21	5002	26.6	11.9	16.2	266	0.57	1.03	3	2	0	0	0	1	0	1	0	90	32					1		0
94	1136359	1	68	25.78	0	0	1	0	1	0	0	0	1	0	0	15	42.3	135	126	10	97	1.35	6	18	2895	28.5	11.6	16.6	261	0.19	1	3	2	1	1	1	1	0	1	0	90	30					1		0
95	1146674	1	69	22	1	1	1	0	0	0	0	0	0	0	0	15	42.2	148	140		80	1.88	5	25	7645	27	11.3	17.4	213	0.27	0.93	6	1	0	0	0	1	1	1		90	31							0
96	1145978	1	68	23	1	1	1	0	0	0	0	1	0	0	0	20	43.2	136	190	47	86	1.22	6.3	19	2710	26	11.4	18.1	134	0.3	1.02	3	2	0	0	1	1	0	0	0	90	45					1	1	0
97	1146541	1	71	24	0	0	0	0	0	1	0	0	0	1	0	15	43.3	146	167	30	58	2.84	6	16	187.7	33.5	14.2	17.9	248	0.7	2.15	2	2	0	0	0	0	0	1	0	90	44					1		0
98	1147115	1	75	21	0	0	0	0	0	1	0	0	1	0	0	15	40.6	136	185	24	51	2.22	5.8	28	2482	27.4	17.3	17.9	257	0.19	1.52	3	2	1	0	1	1	0	0		90	34							0
99	1146326	2	70	22	0	0	1	0	0	0	0	0	0	0	0	20	38	132	241	13	87	0.91	5.3	37	83.7	35.2	16.7	19	301	0.19	2.38	2	3	0	0	1	1	1	0	0	90	35					1		0
100	1150307	1	69	21	0	0	0	0	0	0	0	0	0	0	0	20	43	134	161	32	87	1.37	5.4	<3	272.4	29.8	11.1	18.7	171	0.27	0.96	1	2	0	0	1	0	1	0	0	90	31							0
101	1149881	1	69	22	1	0	1	0	1	0	0	0	0	0	0	20	43.8	138	236	13	93	2.39	8.7	11	389.3	27.7	10.5	17.5	333	0.25	0.9	4	1	1	0	0	1	0	1	0	90	35					1		0
102	1144561	1	77	23	0	0	0	0	0	0	0	0	1	1	0	20	34.4	114	172	8	74	0.81	6.2	15	919.3	28.2	11.8	17.4	241	0.19	1.02	2	2	1	0	1	0	1	0	0	90	30					1		0
103	572002	1	75	22	0	0	0	0	0	1	0	0	1	0	0	20	40.9	132	151	10	43	1.82	6.2	16	551.5	26.7	11.2	17.6	319	0.22	0.96	2	1	1	0	0	1	0	1	0	90	31							0
104	1144363	2	71	25.82	0	0	1	0	0	0	0	0	1	1	0	20	38.8	127	514	59	68	1.59	4.9	20	11980	26.8	11.5	18.7	423	2.87	0.99	4	3	1	1	1	1	1	1		35	35							0
105	1146616	2	74	22	0	0	0	0	0	0	0	0	0	1	0	20	36	118	223	9	93	2.89	6.6	12	2137	22.1	11.2	16	285	0.44	0.96	3	3	0	0	0	0	1	1	0	90	34					1		0
106	1083344	2	75	25.89	0	0	1	0	1	0	0	0	0	0	0	20	40.8	136	139	93	86	1.93	6.7	20	670.8	28.1	12.2	19.8	234	0.19	1.05	2	1	1	0	0	1	1	0	0	90	34					1		0
107	1148077	2	70	22	0	0	1	0	0	0	0	0	0	0	0	20	34.3	113	126	31	71	1.39	5.1	15	2659	25.9	12	18.7	242	1.62	1.04	2	3	0	0	0	1	1	1	0	90	35					1		0
108	1147112	2	74	24	0	0	0	0	0	0	0	0	0	0	0	20	42.1	141	270	50	106	2.97	6	16	435.7	33.6	12.9	16.5	308	0.19	1.03	4	2	1	0	0	1	0	1	0	90	35							0
109	1147040	1	78	22	1	0	1	0	0	0	0	0	0	0	0	15	43.1	142	182	25	97	1.94	5	43	299.4	37.3	12.6	17.4	236	0.19	1.65	3	2	0	0	0	1	0	1	0	90	40					1		0
110	1148229	2	72	23	0	0	1	0	0	0	0	0	0	0	0	15	46.4	148	323	33	79	1.21	6.6	20	496.2	26.6	10.3	18.2	340	0.19	0.88	3	2	1	0	0	1	0	1		90	31					1		0
111	1147715	1	83	23	0	1	1	0	0	0	0	0	0	0	0	15	41.5	140	211	47	74	1.83	6	16	341.8	25.5	10.8	17.5	234	0.12	0.93	3	3	0	0	0	1	0	0	0	90	36					1		0
112	1148396	1	70	24	1	1	1	0	0	0	0	0	0	1	0	15	48	166	177	11	71	1.06	5.3	20	119.1	47.2	12.7	17.6	263	0.19	1.66	3	3	1	0	0	1	0	1	0	90	32					1		0
113	1150424	1	66	22	0	0	1	0	0	0	0	0	1	1	0	10	44.3	149	175	27	81	1.23	7	24	1242	32.9	14.6	17.5	216	0.2	1.19	5	3	1	1	0	1	0	0	0	90	33					1	0	0
114	1151383	1	68	21	0	0	1	0	0	0	0	0	0	0	0	20	45.3	149	122	40	72	1.62	5.4	16	944.9	23.8	11.5	18.6	293	0.19	0.99	2	3	0	0	0	1	0	0	0	90	32					1		0
115	1151307	2	72	20	0	0	0	0	0	0	0	0	0	0	0	20	39.7	129	189	38	86	2.31	5.6	22	1595	29.9	12.6	18	225	0.19	1.73	1	2	0	0	1	1	1	1		90	31							0
116	1151484	2	72	22	0	0	0	0	0	0	0	0	1	0	0	15	42.3	138	212	16	70	1.69	5.5	19	1287	24.4	10.7	17.3	371	2.4	0.92	1	2	0	0	0	1	0	0	0	90	35							0
117	1151698	2	70	20.55	0	0	1	0	1	0	0	0	0	0	0	15	39.9	136	236	23	92	4.65	6.9	14	235.3	23.5	10.1	17.4	272	4.58	0.87	3	2	1	0	0	1	0	1	0	90	34					1		0
118	1152170	1	74	21	1	1	1	0	0	0	0	0	0	0	0	20	44.2	154	267	14	101	2.59	7.4	15	209.5	27.1	10.4	16.9	236	0.19	0.89	4	1	0	0	1	1	1	0	0	90	34					1		0
119	1153905	2	73	22	0	0	1	0	0	0	0	0	0	0	0	20	42	143	187	23	75	2.95	6.3	21	550.3	30	12.5	18.1	253	0.19	1.08	2	2	0	0	1	1	1	0	0	90	35					1		0
120	1154626	1	77	23	0	0	1	0	0	0	0	0	0	1	0	20	44.3	158	163	28	90	2.27	5.1	26	380.2	27	14.4	18.3	186	0.19	1.25	4	1	0	0	1	1	1	0	0	90	31					1		0
121	1089077	2	70	32.87	0	0	1	0	1	0	0	0	1	0	0	5	39.1	127	198	23	88	0.77	8.2	19	29.2	28.8	14	16.6	389	0.31	1.22	2	2	1	1	1	1	0	1		90	36							0
122	1153626	1	77	22	0	0	1	1	0	0	0	0	0	1	0	20	44.3	158	163	28	90	2.27	5.1	26	380.2	27	14.4	18.3	186	0.19	1.25	3	3	0	0	1	1	1	0	0	90	32					1		0
123	1154695	2	73	23	0	0	1	0	0	1	0	0	0	0	0	15	38.7	120	172	17	40	4.03	5.8	19	724.9	23.4	9.9	17.7	263	0.43	0.85	3	1	1	0	0	0	0	1	0	90	33					1		0
124	1155243	1	67	24	1	0	1	0	0	0	0	0	1	0	0	15	46.6	155	163	23	72	1.33	5.7	18	575.8	29.7	11.1	19.3	234	0.3	0.96	2	3	1	0	0	0	0	1	0	90	32					1		0
125	1153010	2	85	22	0	0	1	0	0	1	0	0	1	0	0	15	34.1	110	144	41	44	2.15	6	209	1845	25	12.1	17.5	277	3.27	1.04	4	3	1	1	1	1	0	0	0	90	21					1		0
126	1155226	1	70	23	0	0	1	0	0	0	0	0	0	0	0	20	39.6	134	190	8	76	1.27	5.5	12	346.5	25	10.5	17.7	326	0.19	0.9	2	2	0	0	1	1	0	0	0	90	35					1		0
127	1157019	2	73	22	0	0	1	0	0	0	0	0	0	0	0	20	39.2	130	193	22	88	1.9	6.1	14	140.6	27.7	10.3	20.7	285	0.19	0.88	2	2	0	0	1	1	0	1	0	90	40					1		0
128	1156182	1	66	23	0	0	1	0	1	0	0	0	0	1	1	20	37.4	135	194	12	94	3.33	6.5	19	93.4	29.3	19.5	17	275	0.19	1.72	1	2	1	0	1	1	0	1	0	90	31					1		0
129	1157067	1	65	23	0	0	0	0	0	0	0	0	0	0	0	20	47.5	162	213	27	108	1.7	5	21	27.6	25.3	10.2	19.5	282	0.34	0.87	4	1	0	0	1	0	0	1	0	90	36							0
130	1157073	2	83	24	0	0	1	0	1	0	0	0	0	0	0	20	36.1	121	205	16	96	3.07	6.2	15	154.1	31.9	18.4	17	285	0.19	1.62	3	2	0	0	1	1	0	1	0	32	32					1		0
131	1157766	1	73	22	1	1	1	0	0	0	0	0	0	1	0	15	34.4	111	277	30	71	2.42	5.7	13	1621	29.7	13.6	16	826	6.1	1.18	4	1	1	0	1	1	0	0		90	33							0
132	1151974	2	75	23	0	0	1	0	0	0	0	0	0	1	1	15	40.4	134	246	20	101	0.94	6.9	23	797.3	33.4	24.2	16.3	229	0.2	2.15	2	2	1	0	0	1	0	1	0	90	32					1		0
133	1152706	1	81	24	0	0	0	0	0	0	0	0	0	0	0	20	42	143	275	25	94	2.56	5.2	17	702.4	32.6	19.9	18	211	0.16	1.84	3	3	0	0	1	0	0	1	0	90	34							0
134	1155482	1	83	23.67	0	0	1	0	1	0	0	0	0	0	0	20	44.1	147	239	26	62	1.99	6.9	19	335.5	28.3	12.5	17.2	551	0.34	1.08	3	1	1	0	1	1	0	0	0	90	35					1		0
135	1155530	2	80	22	0	0	0	0	0	0	0	0	0	0	0	20	45.3	149	232	10	79	2.4	5.5	14	40.4	26.3	11.1	16	280	0.19	0.96	3	3	0	0	1	0	1	0	0	90	36							0
136	962354	1	66	22	0	0	1	0	0	0	0	0	0	0	0	20	46.6	158	215	39	106	1.81	5.1	16	8.8	24.3	11	18.4	253	0.22	0.95	4	3	0	0	1	1	1	1	0	90	42					1		0
137	1152643	1	73	23.34	1	0	1	0	1	0	0	0	1	0	0	20	40.1	134	108	14	87	0.79	5.7	18	39.2	26.4	12.2	17	251	0.53	1.05	3	2	1	0	1	1	1	1	0	90	31					1		0
138	1153192	2	78	22	0	0	1	0	0	0	0	0	1	0	0	20	38.3	129	226	16	63	2.3	5.7	14	2223	24.5	10.8	17.8	411	2.07	0.99	2	2	1	0	1	1	0	1	0	90	35					1		0
139	1153648	1	67	23	0	1	0	0	0	0	0	0	0	0	0	15	46.9	166	220	19	83	2.37	5.2	13	401	35	12.4	145.6	207	0.19	1.07	2	2	0	0	1	0	1	0	0	90	34							0
140	1145111	1	70	23	0	0	1	0	0	0	0	0	0	0	0	20	45.1	156	222	23	104	2.83	5.5	11	381.4	38.3	16.7	18.2	218	0.19	1.38	3	1	0	0	1	1	0	1	0	90	34					1		0
141	1156259	2	79	24	0	0	0	0	0	0	0	0	0	0	0	20	39.3	131	270	15	84	1.87	5.9	16	79.5	24	11.1	16.9	290	0.19	0.96	3	2	0	0	1	0	1	1		90	35							0
142	726785	2	65	22	0	0	1	0	0	0	0	0	0	0	0	20	41.9	141	273	10	81	2.72	5.7	14	75.2	24.3	10.9	18.1	242	0.19	0.94	4	1	0	0	1	1	1	1	0	90	31					1		0
143	851890	1	81	26.61	0	0	0	0	1	0	0	0	1	0	0	20	39.4	140	206	13	63	0.51	6.1	14	1410	24.4	13.5	15.9	320	0.19	1.17	2	2	1	1	1	0	0	1	0	90	36					1	0
144	1155510	1	76	22	1	0	1	0	1	1	0	0	1	0	0	15	33.7	112	241	14	59	1.32	6.8	15	1227	23.9	11.4	15.8	277	1.62	0.98	4	3	1	0	0	1	0	1	0	90	32					1		0
145	1155738	2	83	23	0	0	1	0	0	0	0	0	0	0	0		39.7	138	168	31	80	1.08	6	13	968.6	24.6	12.2	17.1	236	0.19	1.05	3	1	0	0	1	1	1	0		90	33							0
146	1017259	2	78	24	0	0	1	0	0	0	0	0	1	1	0	20	40.5	133	199	27	80	1.69	5.5	18	237.5	27.1	11.1	17.1	292	1.04	1.02	6	3	1	0	0	1	1	0	0	90	32					1		0
147	1150342	1	74	21.8	1	1	1	0	1	0	0	0	0	0	0	20	42.7	141	330	27	105	4.65	7.2	17	561.9	32.7	17.9	17.5	355	0.19	1.57	3	1	1	0	1	1	1	0	0	90	42					1		0
148	1153329	1	66	22	0	0	1	0	0	0	0	0	0	0	0	20	46.6	157	169	10	65	2.05	6.1	17	467.1	27	10.3	18.1	278	0.14	0.94	4	2	0	0	1	1	1	0	0	90	33					1		0
149	1153513	1	75	23	0	0	0	0	0	0	0	0	0	0	0	20	37.8	120	256	18	93	0.58	4.9	17	45	27.6	11.4	17.7	169	0.19	0.98	5	1	0	0	1	0	1	0	0	90	32					1		0
150	1154096	1	74	24	0	0	1	0	0	0	0	0	0	0	0	20	39.2	133	172	44	90	4.7	5.6	14	217.5	31.2	14.6	17	386	0.18	1.34	2	1	1	0	1	1	1	0		90	24							0
151	1156163	1	77	22	0	0	0	0	0	0	0	0	0	0	0	20	45.6	148	171	22	88	1.85	5.8	22	836	42.7	19.4	17.6	209	0.19	1.63	1	1	0	0	1	0	1	0	0	90	35							0
152	1154192	2	67	23	0	0	1	0	1	0	0	0	0	0	0	20	44.6	153	124	35	89	3.34	6.4	22	179	28.3	15.5	19.1	293	0.3	1.35	4	3	0	0	1	1	0	1	0	90	36					1		0
153	1153966	1	73	22	1	1	0	0	0	0	0	0	0	0	0	20	38.7	134	169	10	88	1.78	5	16	212.4	31.8	12.7	17	202	0.19	1.1	2	2	0	0	1	0	1	0	0	90	42							0
154	465220	1	92	21.3	0	0	0	0	0	0	0	1	1	1	0	10	39.2	131	126	18	73	1.49	5.1	12	635	28.3	12	20.6	238	1.22	1.04	5	2	0	0	1	0	0	0		31	31	venous thromboembolism	80	1		1		1
155	500266	1	89	23	0	0	1	1	0	1	0	0	1	1	0	15	41.4	137	227	18	27	2.27	6.1	11	987.5	25.3	11.1	18.8	332	2.15	0.96	5	4	0	0	1	1	0	0		90	35							0
156	610669	1	97	22	0	0	1	0	1	1	0	0	1	0	0	10	41.3	141	270	47	45	0.85	6.6	27	403.3	28.6	12.5	15.7	663	3.45	1.08	6	4	1	0	1	1	0	1		80	34					1		0
157	586002	1	86	26.6	0	0	1	0	1	1	0	0	0	1	0	10	27.6	93	203	11	51	1.88	6.4	13	449	27.9	11	14.2	394	1.17	1.01	6	3	0	0	0	1	0	0		90	34					1		0
158	547392	1	87	22.7	0	0	1	0	1	1	0	0	1	1	0	10	40.1	125	126	8	31	2.18	7.5	13	194	27.6	11.4	16.5	278	2.31	0.98	6	3	1	0	0	1	0	0		90	35					1		0
159	502828	2	88	24.1	0	0	1	0	0	0	0	0	1	0	0	10	37.1	119	121	19	65	1.41	6	14	178	26	11.7	16.9	387	1.35	1.07	4	2	1	0	1	1	0	1		90	31							0
160	422451	1	91	25.·1	0	0	0	0	0	0	0	0	1	1	1	10	28.9	97	140	9	63	1.21	5.5	12	603	26.1	12.4	16.4	200	1.26	1.14	5	2	1	1	1	0	0	1		33	36	venous thromboembolism	60	1		1		1
161	540644	2	91	22.7	0	0	1	1	0	0	0	0	0	1	0	10	40.4	128	151	11	63	1.6	5.7	11	863	25.5	11.3	18.9	274	0.5	0.97	6	3	1	0	0	0	0	1		90	32	stroke	60		1	1		0
162	822902	2	88	22	0	0	0	0	0	1	0	0	0	0	0	15	37.8	122	134	10	56	1.79	5	10	677	31	11.3	16	326	3.18	0.97	3	2	1	0	0	0	0	1		30	33					1		0
163	331989	1	99	26.2	0	0	1	0	0	0	0	1	1	0	0	10	35	115	145	18	73	2.46	5	9	421	28.2	13.8	18.6	265	1.32	1.2	4	2	0	0	1	1	0	1		20	32					1		1
164	838759	2	91	25.5	0	0	1	0	1	1	0	0	1	1	0	10	38.2	124	162	7	53	1.1	6.7	11	1361	32.8	15.1	16	387	1.21	1.39	7	2	1	0	1	0	0	0		45	42	stroke	56		1	1		1
165	840732	1	79	23.7	0	0	0	0	0	0	0	0	1	1	0	15	40.9	135	201	17	71	2.41	5.5	10	1916	32.9	22.1	15	442	0.5	1.97	4	3	1	0	0	0	0	0		90	42					1		0
166	608041	1	89	21	0	0	1	0	1	0	0	0	0	1	0	10	44.9	150	163	12	83	2.41	7.1	13	800	28.9	11.5	17	418	1.19	0.99	7	2	0	0	1	1	0	1		10	35					1		0
167	386869	1	91	22.28	0	0	1	0	1	0	0	0	1	1	0	10	28.6	102	215	22	88	1.15	6.6	16	1527	27.3	13.8	16.5	392	2.53	1.2	7	2	0	0	1	0	0	1		90	32	cardiac embolism	70	1		1		0
168	654316	2	90	23.07	0	0	1	0	0	1	0	0	0	0	0	15	35.1	114	171	16	47	2.13	5.4	16	1122	26.9	11.5	17.5	265	0.71	0.99	7	2	0	0	1	0	0	1		90	35					1		0
169	630407	1	69	22	0	0	1	0	0	0	0	0	0	0	0	15	26.2	89	141	4	66	1.92	5.9	6	1160	28.3	13.2	15.6	337	1.23	1.21	2	2	0	0	1	1	0	1		40	41					1		0
170	628685	1	89	29.07	0	0	1	0	0	1	0	0	1	0	1	10	36.9	120	202	14	57	1.9	6	13	142.9	29.6	12.4	16.2	392	1.64	1.07	2	2	1	1	1	1	0	0		90	35					1		0
171	1223430	1	92	23	0	0	1	0	0	1	0	1	1	1	1	20	35.9	100	185	28	47	1.22	5.7	22	760	27.1	11.6	17.6	309	2.21	1.06	6	5	1	0	0	1	0	0		90	36	pulmonary embolism	80	1		1		0
172	746542	1	91	25.95	0	0	1	0	0	0	0	0	0	1	0	10	37.3	126	349	13	66	2.83	5.7	14	282	26.6	12.6	17.4	337	0.82	1.11	5	3	0	0	1	1	0	0		48	48							1
173	425750	1	74	24	0	1	1	1	1	0	0	0	0	1	0	20	37.1	123	169	19	87	2.76	8	13	91.5	24.1	10.9	17	292	4.19	1	4	2	1	0	1	1	0	0		30	42					1		1
174	1229835	2	93	22	0	0	1	1	0	1	0	0	0	0	1	10	34.8	112	225	24	48	3.74	5.9	15	875	28.3	12.2	16.4	480	1.95	1.12	4	2	1	0	1	1	0	1		90	36							0
175	471718	1	86	23.6	0	0	0	0	0	0	0	0	1	1	0	10	45	151	210	30	71	3.84	5.6	14	987	25.1	12.6	15.9	665	1.3	1.11	4	2	1	0	0	0	0	1		90	35	stroke	48		1	1		0
176	534917	1	85	22.03	1	0	1	0	1	1	0	0	1	0	0	5	32.2	106	99	21	55	1.4	7.6	50	1865	29.4	12.3	17.7	177	1.89	1.13	6	3	1	0	1	0	0	0		10	41							1
177	638222	1	90	19.2	0	0	0	0	0	1	0	0	1	1	0	10	39.1	128	180	13	49	1.76	5.9	13	1299	30.1	12.4	18.8	187	0.52	1.09	6	3	1	0	0	0	1	0		10	45					1		1
178	519447	2	95	22.22	0	0	1	1	0	1	0	1	1	0	1	7.5	36.9	117	310	12	31	1.97	5.6	17	2339	28.3	12.4	18.2	141	2.78	1.14	4	3	1	0	1	1	0	1		20	43	pulmonary embolism	85	1		1		1
179	460068	1	66	26.22	1	1	0	0	0	0	0	0	0	0	1	15	45.8	154	201	17	80	2.44	5.2	12	41.2	27.3	12.2	17	337	6.07	1.07	2	1	0	0	0	0	0	0		90	40							0
[truncated: 16 more columns]
