# Supplementary material for: Evaluation of Remote Pharmacist-Led Outpatient Service for Geriatric Patients on Rivaroxaban for Nonvalvular Atrial Fibrillation During the COVID-19 Pandemic
Source: Front Pharmacol. 2020 Aug 21;11:1275. doi: 10.3389/fphar.2020.01275 (PMC7472570; doi:10.3389/fphar.2020.01275)
Supplement: Supplementary file 2 [file Table_2.xlsx]

## Sheet: Sheet1
Num	Clnical No	gender	AGE	BMI	Smoking	Aloclic	HTN	Dyslpidemia	DM	CKD	LIVER Dys	HF	CAD	Stroke	PAD	RIVAdose	hematocrit	Hb	PLT	ALT	eGFR	LDL-c	HbA1c	CK-MB	NT-proBNP	APTT	PT	TT	FIB	D-D	INR	CHA2DS2-VASc	HAS-BLED	Statins	Antiplatelet	PPI	Anti-hypertension agent	Anti-arrythmic agent	β-blockers	Other ADR	First bleeding （Days）	first day to outpatient visit	MACE	MACE TIME	Systemic thromboembolism	stroke	LAD＞40mm	LVEF ＜ 40%	Gastrointestinal hemorrhage
1	852194	2	85	26	0	0	0	0	0	1	0	0	0	1	0	10	35.1	112	192	13	32	1.24	6	13	1990	25.9	12.5	18.6	314	1.19	1.08	4	3	1	1	0	0	0	1		37	38					1		1
2	1003631	1	75	24	1	0	1	0	0	0	0	0	1	0	0	10	46.3	153	195	19	66	2.97	5	18	478.9	24.9	10.9	17	307	0.29	0.99	3	3	1	1	0	1	0	1		90	41							0
3	977980	1	78	23	0	0	0	0	0	0	0	0	1	0	0	20	43.8	140	409	31	102	1.66	6.1	22	37.2	26.1	11.3	18.1	320	0.19	0.97	2	2	1	0	1	0	0	1		90	40					1		0
4	1068981	1	66	22	0	0	1	0	0	0	0	0	0	1	0	20	39.4	135	217	18	88	0.54	5.3	22	481.3	31.8	13.9	19	171	0.19	1.28	4	3	1	1	1	1	1	0		90	45							0
5	1072502	2	69	26	0	0	0	0	0	0	0	0	0	0	0	20	38.6	129	249	24	82	1.83	5.9	12	135	34.7	21	18.6	295	1.04	1.81	2	2	0	0	1	0	1	0		90	30							0
6	1071620	1	65	23	0	0	1	0	0	0	0	0	1	0	0	15	89.7	138	231	48	70	2.33	5.9	9	1121	28.7	11.3	17.6	368	0.19	1.03	1	1	1	0	1	1	0	1		90	35					1		0
7	1062981	1	70	22	0	0	1	0	0	0	0	0	0	0	0	20	42.9	145	225	18	86	3.05	5.7	18	124.6	24	10.7	18.2	233	0.28	0.97	2	3	0	0	1	1	1	1		90	24							0
8	1077338	2	74	22	0	0	1	0	0	0	0	0	0	0	0	20	39.3	112	154	24	69	1.76	5.6	16	36.4	27	13	17	257	1.8	1.1	3	3	0	0	1	1	1	0		30	30							1
9	1044752	2	84	22	0	0	1	0	1	0	0	0	1	1	0	10	37.4	124	160	31	96	0.62	7	17	385.5	25.2	11.1	17	344	1.48	1.01	4	3	1	0	1	1	0	0		90	40	cardiac embolism	55			1		0
10	1062545	2	65	25	0	0	0	0	0	0	0	0	0	0	0	20	37.4	123	210	14	95	1.53	5.4	9	105.4	34	12.8	48.1	209	0.19	1.1	2	1	0	0	1	0	0	0		90	32							0
11	1152079	2	86	23	0	0	0	0	0	0	0	0	0	0	0	10	40.5	156	138	18	66	3.25	5.2	12	910.6	21.1	10.7	16.2	215	1.66	0.98	3	2	0	0	0	0	0	0		90	35					1		0
12	1130852	2	72	24	0	0	0	0	0	0	0	0	0	0	0	10	32.3	108	131	12	104	1.95	5.7	5	668.3	23.8	10.6	16.2	282	0.41	0.91	2	1	0	0	0	0	0	0		90	24					1		0
13	1038783	1	72	23	1	0	1	0	0	0	0	0	1	0	0	20	44.3	151	192	18	83	2.03	6.6	30	814.1	25.1	11.4	16.7	229	0.3	0.98	2	3	1	0	1	1	0	0		90	40					1		0
14	1138302	1	73	22	1	1	1	0	0	0	0	0	0	0	0	10	45.5	157	159	25	68	3.09	5.9	19	84.7	26	28.8	13	234	0.9	2.56	1	2	0	0	1	1	0	0		90	21					1		0
15	1137995	2	65	20	0	0	0	0	1	0	0	0	1	0	0	15	38.1	122	99	33	73	0.74	6.9	3	154.5	24.2	10.6	17.8	247	0.13	0.93	3	0	1	0	1	0	0	0		90	30					1		0
16	1148551	2	73	22	0	0	1	0	0	0	0	0	0	1	0	10	33.8	108	193	7	67	1.54	5.1	13	1018	27.2	12.2	17.1	277	0.26	1.05	5	3	0	0	0	1	0	0		90	32					1		0
17	1140391	1	72	25	0	0	0	0	1	0	0	0	0	0	0	15	36	141	124	13	74	2.17	6.3	25	304.9	26.2	13.4	17.3	237	0.19	1.16	2	1	0	0	1	0	0	0		90	35					1		0
18	1085061	1	73	25	0	0	1	0	0	0	0	0	1	0	0	10	45.7	152	276	37	62	1.3	6.2	20	20.4	27	13	17	257	1.8	1.1	2	2	1	0	1	1	1	0		90	30					1		0
19	1079198	2	81	24	0	0	0	0	0	0	0	0	0	1	0	20	34.3	108	160	25	351	1.38	5	21	3635	27	13	17	257	1.8	1.1	5	3	0	0	1	0	0	0		90	38					1		0
20	1086962	2	79	22	0	0	1	0	0	0	0	0	0	1	0	15	42.1	137	213	25	87	1.3	6.5	13	720.4	27	13	17	257	1.8	1.1	5	2	1	0	0	1	0	1		90	29					1		0
21	1137781	2	67	21	0	0	1	1	0	0	0	0	0	1	1	15	43.7	138	242	12	95	2.26	5.6	31	96.5	27	13	17	257	1.8	1.1	4	2	1	0	0	1	1	1		90	31					1		0
22	836407	1	88	22	0	0	1	0	0	1	0	0	0	1	0	10	35.6	115	261	35	45	2.02	5.4	9	646.3	28.7	12.1	16.6	319	0.19	1.05	4	4	1	1	0	1	0	1		25	30					1		1
23	1131219	2	87	23	0	0	1	0	1	1	0	0	0	1	0	10	34.6	114	99	26	39	1.48	5.8	7	3538	26.6	11.6	17.9	185	2.25	1.02	4	2	0	0	0	1	0	1		90	34	venous thromboembolism	70	1		1		0
24	674105	1	76	23	0	0	1	0	0	0	0	0	0	0	0	10	43.6	147	190	13	99	1.25	5.4	11	49.1	27	13	17	257	1.8	1.1	3	2	0	0	0	1	1	0		90	35					1		0
25	1086868	1	65	26	0	0	1	0	0	0	0	0	0	0	0	10	43.1	140	227	25	114	3.63	5	10	10.4	27	13	17	257	1.8	1.1	1	0	0	0	0	1	1	1		90	27							0
26	1075583	1	72	26	0	1	1	0	0	0	0	0	0	0	0	20	42	134	262	9	93	2.58	7.8	11	164.6	27	13	17	257	1.8	1.1	2	2	0	0	0	1	0	1		90	21	cardiac embolism	50					0
27	892761	1	73	24	1	0	1	0	0	0	0	0	0	0	0	10	45.8	153	235	33	106	2.52	6.6	13	17.2	31.6	10.7	18	211	0.19	0.92	1	1	0	0	0	1	0	0		90	30							0
28	1060914	2	72	22	1	1	0	0	0	0	0	0	0	0	0	20	41.2	138	265	19	105	2.58	5.3	8	36.1	25.6	11.5	17.1	256	0.19	1.05	2	3	0	0	1	0	0	1		90	38							0
29	1080625	1	72	23	0	0	1	1	0	0	0	0	0	0	0	20	44.9	147	255	22	103	7.26	5.3	11	19.2	30.8	11.4	18	248	0.19	0.98	1	1	1	0	0	1	0	1		90	29							0
30	1064401	1	76	24	0	1	0	0	0	0	0	0	0	0	0	20	43.3	140	134	27	97	2.83	5	9	18.3	37.4	11.7	17.4	285	0.19	2.03	3	2	0	0	1	0	0	0		90	30							0
31	1084419	1	65	24	0	0	1	0	0	0	0	0	0	0	0	20	37.2	120	157	12	64	2.67	5.8	9	449.3	27	13	17	257	1.8	1.1	1	0	0	0	1	1	0	1		90	35					1		0
32	1064850	1	66	23	0	0	1	0	0	0	0	0	0	0	0	20	38.2	129	184	13	108	1.59	6.4	11	56.8	25.5	10.9	18.5	179	0.19	0.99	2	2	0	0	0	1	1	1		90	44					1		0
33	477858	2	76	24	0	0	1	0	0	0	0	0	0	0	0	10	41.4	136	199	12	65	2.97	5.6	13	1616	31.2	12.9	19.6	316	1.84	1.18	4	3	0	1	0	1	0	1		90	30					1		0
34	1069783	2	83	25	0	0	1	0	0	0	0	0	0	0	0	10	40.2	139	308	25	97	2.69	5.5	10	218	28.7	10.2	19.3	197	0.22	0.92	4	3	0	1	1	1	0	1		90	40					1		0
35	1102195	1	81	22	1	0	0	0	0	0	0	0	0	0	0	10	42.2	143	278	10	85	3.45	5.9	9	43.9	25	10.6	18	223	0.19	0.91	2	1	0	0	1	0	0	0		90	32					1		0
36	1085713	2	83	22	0	0	0	0	0	0	0	0	0	0	0	15	35.9	114	181	14	62	1.61	6.3	11	1196	34.8	12.7	17.2	333	0.74	1.1	3	1	0	0	1	0	1	0		90	35					1		0
37	1044988	1	71	22	0	0	1	0	0	1	0	0	0	0	0	15	50	171	163	53	44	3.43	5.7	15	316	26.6	10.2	18.4	240	0.3	0.92	2	3	0	0	1	1	0	0		42	42							1
38	1054554	2	68	25	0	0	1	0	0	1	0	0	0	0	0	10	37	119	186	27	55	0.71	5.3	15	57.4	35.5	12.1	19.3	270	1.63	1.1	4	3	1	1	0	1	0	1		90	40							0
39	1070492	2	79	21	0	0	0	0	0	0	0	0	0	0	0	20	37.5	130	255	16	99	3.37	5.2	13	145.8	30.8	12.2	17.7	230	0.19	1.11	3	2	0	0	1	0	1	0		90	21							0
40	1072053	1	74	24	0	0	1	0	0	0	0	0	0	0	0	20	46.5	150	159	14	97	3.38	5.4	17	195.3	34.9	22	18.6	194	0.19	2.06	1	2	0	0	1	1	1	1		90	30							0
41	1064253	1	67	24	0	0	1	0	0	0	0	0	0	0	0	10	42.7	143	130	17	70	0.53	5.4	9	226.3	28.2	11.4	17.6	220	0.19	1.04	1	2	0	0	1	1	0	0		90	32							0
42	1077394	1	77	23	0	0	1	0	0	0	0	1	0	0	0	20	37	137	127	39	104	2.08	5.5	11	582.4	29.2	12.3	18.6	297	0.19	1.06	3	3	0	0	1	1	0	1		90	35					1		0
43	1079344	2	74	23	0	0	0	0	0	0	0	0	0	0	0	15	42.7	142	139	21	85	3.81	5.4	11	259.1	25.3	10.3	16.8	301	0.24	0.88	2	2	0	0	1	0	1	0		90	30							0
44	470125	1	86	26	0	0	0	0	0	0	0	0	0	1	1	10	37.9	139	207	19	90	3.88	6.5	18	895.4	26.7	12.4	17.5	26.7	4.02	1.07	3	2	0	0	1	1	0	1		90	24					1		0
45	1165191	2	86	23	0	0	0	0	0	0	0	0	1	0	0	15	39.5	152	168	17	93	2.28	5.7	3	3328	26.2	10.8	16.9	315	7.2	0.93	4	1	1	0	1	0	0	1		90	28	cardiac embolism	70			1		0
46	1013366	2	78	22	0	0	1	0	0	0	0	0	1	0	0	20	40.5	132	146	27	78	2.02	5.5	10	206.5	27	13	17	257	1.8	1.1	4	2	1	0	1	1	0	0		90	29	stroke	60		1	1	1	0
47	1086943	1	74	24	0	0	1	0	0	0	0	0	0	0	0	10	46.1	153	226	18	69	1.33	6.2	11	896.5	26.1	12.6	17.7	276	0.21	1.15	1	1	0	0	1	1	1	1		90	30							0
48	841490	1	69	24	0	0	1	0	0	0	0	0	0	0	0	10	45	113	321	13	60	2.3	5	12	581.7	27	12	17	167	0.2	0.9	2	3	1	0	1	1	0	1		90	32							0
49	860072	1	68	22	0	0	0	0	0	0	0	0	0	1	0	10	37.2	116	202	9	67	1.52	5.8	10	49.5	31	12	18.3	344	0.19	1.09	3	2	1	0	1	0	1	0		90	36							0
50	1042663	2	74	26	0	0	1	0	0	0	0	0	1	0	0	10	42.8	138	232	46	70	1.32	6.3	12	614.4	27	13	17	257	1.8	1.1	3	2	1	0	0	1	1	1		90	28					1		0
51	1049362	2	76	21	0	0	1	0	0	0	0	0	0	1	0	20	38.1	128	191	15	89	3.42	6.1	13	42.7	28.7	9.9	18.1	229	0.21	0.9	4	2	1	0	0	1	0	1		90	35	cardiac embolism	72			1		0
52	1098244	2	74	21	0	0	0	0	0	0	0	0	1	0	0	10	25.8	83	79	10	74	1.79	5.7	29	147.7	22	11	16.9	313	0.49	0.95	2	2	1	0	1	0	0	0		90	32							0
53	1073749	1	70	21.22	1	0	1	0	0	1	0	0	1	0	0	10	40	129	173	22	56	1.31	5.5	10	861.4	36.5	19.2	17.3	286	0.82	1.78	2	3	1	0	1	1	1	1		90	45							0
54	1158724	2	90	23	0	0	0	0	0	1	0	0	0	0	0	20	43.7	144	142	21	56	1.72	5.6	13	2100	27	13	17	257	1.8	1.1	4	2	0	0	0	0	0	1		90	43					1	1	0
55	1003994	1	65	22	1	1	1	0	0	0	0	1	0	0	0	15	51.5	164	321	41	93	2.26	6.9	16	2322	36.1	31.6	18.8	361	0.55	2.89	3	2	0	0	0	1	0	0		90	36					1	1	0
56	970331	1	90	23	0	0	0	0	0	1	0	1	1	0	0	10	36.8	119	77	7	36	0.76	5.9	16	3044	31.7	13.7	20.2	170	1.94	1.19	3	3	1	1	0	0	0	1		10	38					1	1	1
57	1077454	1	81	22	0	0	0	0	0	1	0	1	0	0	0	20	44.1	147	182	17	43	2.44	7.8	14	3424	26.6	12.6	15.7	451	0.56	1.09	3	3	0	1	1	0	0	1		12	28							1
58	1082531	2	84	23	0	0	1	0	0	0	0	0	0	0	0	10	36	117	132	15	60	1.69	5.8	9	420.8	27.6	10.5	18.9	195	0.67	0.9	4	2	0	0	0	1	1	1		90	37					1		0
59	1067091	1	74	23	0	0	0	0	1	0	0	0	0	0	0	10	42.8	139	206	13	95	1.95	6.5	13	956.9	26.4	12.4	15.2	491	0.74	1.07	2	2	0	0	1	0	0	1		90	28							0
60	1071538	1	65	23	0	0	1	0	0	0	0	0	0	0	0	20	40.8	131	235	38	>120	2.58	5.2	5	13.2	31.9	11.7	17.8	261	0.19	1.06	1	2	0	0	1	1	1	0		90	29							0
61	1150251	1	79	21	0	0	0	0	0	0	0	0	0	0	0	15	48.2	106	191	19	78	1.33	6.5	15	745.4	28.2	11	18.2	227	0.73	0.95	2	1	0	0	0	0	0	1		90	31							0
62	1045315	1	66	25	1	1	0	0	1	0	0	1	1	0	0	10	49.8	166	237	19	64	3.96	10.8	14	410.7	26.2	10.4	17.7	322	0.59	0.94	3	3	1	1	0	0	1	1		90	30					1		0
63	843569	1	75	26	0	0	1	0	0	0	0	0	1	0	0	20	37	120	215	20	72	1.15	5	9	1384	28.1	12.8	17.1	28.1	0.58	1.17	3	3	1	1	1	1	0	0		90	34					1		0
64	1100346	2	71	21	0	0	1	0	1	0	0	0	0	0	0	10	43.2	143	225	9	97	1.35	7.1	14	281.7	26.2	10.6	19.3	231	0.19	0.91	4	2	0	0	0	1	1	0		90	35					1		0
65	585153	1	72	26	0	0	1	0	0	0	0	0	0	0	0	10	51.4	169	151	93	90	1.15	6.4	25	686.2	27.1	11.7	16.7	231	0.19	1.01	1	1	0	0	1	1	0	1		90	27					1		0
66	1041709	1	71	25	0	0	0	0	1	0	0	0	1	0	0	20	39.4	128	98	39	284	1.76	6.8	13	370.2	34.1	12.1	17.1	281	0.19	1.04	2	1	1	0	1	0	1	1		90	41							0
67	1021644	1	70	24	1	1	0	0	1	0	0	0	0	0	0	20	55.4	182	109	56	60	1.7	7.3	13	146.4	27.5	11.1	18	159	0.37	1.1	2	2	1	0	1	0	1	1		90	30					1		0
68	1069831	2	68	25	0	0	1	0	0	0	0	0	1	0	0	20	38.5	123	188	12	94	1.45	5.6	16	116.9	26.8	10.8	17.1	309	0.34	0.93	3	4	1	1	1	1	0	0		20	43					1		0
69	1133819	1	69	25	0	0	1	0	0	0	0	0	0	0	0	10	42.3	141	226	18	109	1.99	5.6	11	500.7	25.1	12.4	18.1	196	0.19	1.07	1	1	0	0	1	1	1	0		90	36					1		0
70	1100337	1	65	21	0	0	1	0	0	0	0	0	0	0	0	10	38.9	130	169	32	65	2.6	6.9	12	1287	26.1	12.5	16.8	226	1.02	1.16	1	2	0	0	0	1	0	0		90	38					1		0
71	930511	1	72	24	1	1	1	0	0	0	0	1	1	0	0	20	41.2	131	103	39	89	0.78	5.8	17	1224	27	13	17	257	1.8	1.1	3	2	1	0	0	1	0	1		90	28					1		0
72	828903	1	84	26	0	0	1	0	1	1	0	0	0	1	0	10	37.7	128	148	21	36	0.74	6	21	1036	28.6	11.7	18.2	213	0.64	1.01	5	4	1	1	0	1	1	1		20	37					1		1
73	1073840	1	71	23.29	0	0	1	0	0	0	0	0	0	0	0	10	47.7	146	178	26	77	2.79	6.4	11	882.6	31	12.6	17.9	238	0.19	1.08	1	1	0	0	0	1	0	0		90	28					1		0
74	1060589	1	88	22	1	1	1	0	0	0	0	0	1	0	0	10	32.5	98	210	7	77	1.47	5.6	10	9379	27	13	17	257	1.8	1.1	4	2	1	0	1	1	0	1		15	29	venous thromboembolism	65	1		1	1	1
75	1087062	1	68	25	1	0	1	1	0	0	0	0	0	0	0	20	43.8	142	209	36	617	3.64	5.8	10	183.4	27	13	17	257	1.8	1.1	1	2	1	0	1	1	1	0		90	31					1		0
76	1088062	1	68	22	1	0	1	1	0	0	0	0	0	0	0	20	43.8	142	209	36	110	3.64	5.8	10	183.4	27	13	17	257	1.8	1.1	1	2	1	0	1	1	1	0		90	30					1		0
77	1147070	2	88	22	0	0	0	0	0	1	0	1	0	0	0	10	24.9	77	125	11	52	0.7	5.6	16	1004	29.2	12.7	61.1	212	0.19	1.1	3	2	1	0	0	0	0	1		90	34					1		0
78	816604	2	81	25	0	0	1	0	1	0	0	0	0	1	0	10	34.4	107	340	40	60	2.12	7.1	8	1071	27	13	17	257	1.8	1.1	5	2	1	0	1	1	0	1		20	35	venous thromboembolism	70	1		1		1
79	1152968	1	71	23	1	1	0	1	0	0	0	1	0	0	0	10	44.6	167	177	46	104	2.55	4.8	15	182.7	28.8	10.3	18.9	171	0.1	0.94	2	2	0	0	1	0	0	1		90	27							0
80	1076788	2	72	25	0	0	1	0	0	0	0	0	0	0	0	10	40.8	136	142	26	88	2.55	6.8	27	65.3	28.5	11.7	19.6	384	0.3	1.01	3	3	0	0	1	1	1	0		90	41							0
81	992077	1	77	20	0	0	0	0	0	0	0	1	0	0	0	20	49	160	137	26	100	1.83	6	15	958.2	27	13	17	257	1.8	1.1	3	1	1	0	0	0	0	0		90	30					1		0
82	1029451	1	78	22	0	0	0	0	1	0	0	0	0	0	0	10	35.3	116	310	8	87	1.14	22.4	12	2870	32.3	14.7	16.6	368	3.53	1.35	4	1	0	0	0	0	0	0		90	43					1		0
83	1049961	2	79	22	0	0	1	0	0	0	0	0	0	1	1	15	40.8	128	230	23	86	1.57	5	19	3155	27.8	12.4	17.3	355	4.93	1.13	4	3	1	0	0	1	0	1		30	36					1		1
84	1063616	2	78	20	0	0	1	0	0	0	0	0	0	0	0	20	38.7	125	292	10	97	1.56	5.7	10	324.8	27.2	11.4	19.2	244	0.31	1.04	4	3	1	0	1	1	0	1		90	38							0
85	1085767	2	76	25	0	0	0	0	0	0	0	0	0	0	0	20	42.2	130	112	31	86	3.34	5.6	15	1464	35	23.6	16.3	234	0.19	2.11	3	1	0	0	1	0	1	0		90	28							0
86	1080891	1	81	21	1	0	1	0	0	0	0	0	1	0	0	20	46.1	156	197	29	94	1.33	7.4	11	698.1	29.4	10.9	16.8	286	0.19	0.94	3	2	1	0	1	1	1	1		90	37							0
87	1116729	1	69	22	0	0	1	0	0	0	0	0	1	0	0	10	46.5	153	230	28	91	1.86	5.8	16	220.3	27	13	17	257	1.8	1.1	1	1	1	0	1	1	1	1		90	28							0
88	1049981	1	69	22	0	0	1	0	0	0	0	0	0	0	0	20	50.5	165	233	15	81	2.87	4.8	12	1059	27	13	17	257	1.8	1.1	1	1	0	0	0	1	1	0		90	29							0
89	1072334	2	84	25	0	0	0	0	0	0	0	0	0	0	0	20	41.3	138	208	17	74	3.64	5.4	11	1103	26.7	10.5	17.9	223	0.19	0.95	3	2	0	0	1	0	1	0		90	31							0
90	1076535	1	65	22	1	0	1	0	0	0	0	0	0	0	0	20	41.5	136	237	14	98	3.1	5.8	13	127.9	33.7	13.5	18.7	266	0.19	2.38	1	1	0	0	1	1	1	0		90	30							0
91	1077548	1	67	21	1	0	1	0	0	0	0	0	0	0	0	20	47	153	159	18	77	2.62	5.7	23	1416	35.1	13.8	16.9	297	0.19	2.13	1	3	1	0	1	1	1	0		90	34							0
92	1086034	2	82	25	0	0	0	0	0	0	0	0	0	0	0	20	42.3	137	176	22	67	2.34	5.7	12	2202	27.7	11	17.8	286	0.23	0.95	3	1	0	0	1	0	1	0		90	35							0
93	1015964	1	70	23	0	0	1	0	0	0	0	0	0	0	0	20	46.2	155	255	93	87	2.71	5.2	11	401	27	13	17	257	1.8	1.1	1	1	0	0	1	1	1	1		90	27							0
94	1085105	1	75	25	0	0	1	0	0	1	0	0	0	1	0	10	41.5	151	180	12	49	0.63	5.3	10	122.8	31.3	12	16.5	194	0.45	1.04	5	3	1	1	0	1	0	1		90	41					1		0
95	1094959	1	72	22	0	0	1	0	1	0	0	0	0	1	0	10	44	146	139	17	92	1.3	7.5	23	952.1	29.5	14.9	17.6	257	0.19	1.3	5	2	1	0	0	1	0	1		90	30					1		0
96	1046177	1	77	24	0	0	1	1	0	0	0	0	1	0	0	20	44.4	146	215	52	83	2.22	6	11	150.8	33.1	11.5	18.5	336	0.19	1.05	3	2	1	0	0	1	1	1		90	43					1		0
97	1123687	1	79	22	0	0	1	0	0	0	0	0	1	0	0	10	43.1	142	203	13	65	2.63	6	10	1663	27	13	17	257	1.8	1.1	3	2	1	0	0	1	0	1		90	36					1		0
98	1086613	1	65	23	0	0	1	0	0	0	0	0	0	1	0	20	44.5	150	215	18	102	1.23	5.9	15	1008	27.6	12.1	17	418	0.23	1.05	4	2	1	0	0	1	0	1		90	38					1		0
99	1085650	1	66	25	1	1	1	0	0	0	0	0	0	0	0	10	46.3	158	162	30	81	2.08	5.4	13	291	25.8	11.8	17.7	226	0.26	1.02	1	2	0	0	1	1	1	0		90	28					1		0
100	1073831	2	71	21	0	0	0	0	0	0	0	0	0	0	0	10	46.2	151	197	19	83	2.94	6	12	851.1	24.9	11.9	18.1	217	0.3	1.03	2	2	0	0	0	0	0	0		25	37					1		1
101	1141098	1	67	24	1	1	1	1	0	0	0	0	0	0	0	20	42.4	136	202	16	98	3.27	5.6	14	194.8	30.3	12.6	15.6	243	0.19	1.09	1	2	0	0	1	1	0	1		90	28							0
102	1042735	1	68	25	1	1	1	0	0	0	0	0	0	0	0	10	37.8	125	154	8	86	1.88	5.7	10	160.3	26.5	10.7	17.8	265	0.19	0.97	1	2	0	0	1	1	0	1		90	29					1		0
103	1071370	1	78	23	0	0	0	0	1	1	0	0	0	0	0	10	40.5	130	267	20	57	1.14	6	23	990.2	29.3	11.6	17.7	402	0.88	1.06	3	3	1	1	0	0	1	1		90	31					1		0
104	1073605	2	75	20	0	0	1	0	0	0	0	0	0	1	0	15	39.5	135	151	63	87	0.52	6.2	17	2233	29.1	12.4	17.7	333	5.82	1.07	5	2	1	0	1	1	0	1		90	30					1		0
105	1067863	1	84	22	0	0	1	0	0	0	0	0	1	1	0	20	40	141	219	45	60	1.44	6.6	23	162.1	26	11.1	17.9	293	0.12	0.95	5	2	1	0	1	1	1	1		90	34					1		0
106	1069603	1	82	22	0	0	1	0	0	0	0	0	0	0	0	20	41.7	138	197	12	65	2.77	5.7	14	807.4	27.6	13.5	16.6	270	0.19	1.16	3	2	0	0	1	1	1	1		90	35					1		0
107	1081851	2	80	22	0	0	1	0	0	0	0	0	0	0	0	10	39.7	127	166	14	104	2.65	5.2	14	14.8	26.1	11.7	18.5	244	0.19	1.01	4	2	1	0	1	1	1	0		90	27					1		0
108	1133320	1	76	26	1	1	1	0	0	0	0	0	0	1	0	20	38.3	130	194	11	66	1.82	6.7	19	2311	27.9	11.2	17.2	355	0.56	0.96	5	2	1	0	1	1	0	1		90	41					1		0
109	1144444	2	85	23	0	0	0	0	1	0	0	0	0	0	0	15	38.3	128	146	11	83	0.44	6.2	12	2618	27	13	17	257	1.8	1.1	4	1	1	0	0	0	0	1		90	30					1		0
110	411251	1	79	23	1	0	0	0	0	0	0	0	0	1	0	10	39.8	138	169	14	77	1.65	5.3	12	830.7	26.1	11.4	17.3	26.1	1.39	1.05	4	2	1	0	0	0	0	0		90	38					1		0
111	1138671	2	84	23	0	0	0	1	0	0	0	0	0	0	0	10	35.9	117	205	9	63	2.54	5	12	132.6	25.3	12.6	18.3	261	2.29	1.09	3	1	0	0	0	0	0	0		90	29					1		0
112	1081833	1	77	23	0	0	0	1	0	0	0	0	0	0	0	10	40	130	230	25	61	2.99	5.5	9	291.7	26.9	10.7	18.7	207	0.21	0.92	2	2	0	0	1	0	1	0		90	30							0
113	1077069	1	75	23	0	0	0	0	0	0	0	0	0	0	0	20	38	128	207	14	104	2.28	5.2	15	160.2	27.3	11.6	18.5	265	0.19	1	2	2	0	0	1	0	1	0		90	32					1		0
114	1051619	1	76	24	0	0	0	0	0	0	0	0	0	0	0	20	43.3	140	201	32	92	2.28	5.5	10	75.2	28.2	10.8	18.4	229	0.19	0.98	2	1	0	0	0	0	0	1		90	36					1		0
115	1133231	2	82	22	0	0	1	0	0	1	0	0	0	1	0	10	37.7	122	143	19	56	1.47	6.3	11	360	25.9	11.7	17.5	321	0.23	1.01	4	2	0	0	0	1	0	1		90	38					1		0
116	1168284	2	84	21	0	0	0	0	0	0	0	0	0	0	0	15	42.8	140	189	19	74	1.66	5.9	20	793.9	25.6	12.4	17.5	236	0.19	1.07	4	1	0	0	1	0	0	1		90	35					1		0
117	1112538	1	82	26	1	1	0	0	0	0	0	1	0	0	0	15	47.2	157	198	47	64	2.73	5.8	21	900.4	27	13	17	257	1.8	1.1	3	2	1	0	0	0	1	1		90	32	stroke	45		1	1		0
118	568269	1	88	22	0	0	0	0	0	0	0	0	0	0	0	10	39.5	139	205	9	63	0.89	8	1.7	891.6	31.7	16.3	15.9	339	0.35	1.43	2	2	0	0	0	0	0	0		90	25	venous thromboembolism	40	1		1		0
119	1155234	2	66	21	0	0	0	0	0	0	0	0	0	0	0	10	43.2	141	141	20	97	2.1	5	14	272.3	28.4	11.9	16.3	251	0.19	1.03	2	1	0	0	0	0	1	0		90	25					1		0
120	1110081	2	65	25	0	0	1	0	1	0	0	0	0	0	0	10	34.3	125	167	44	88	2.03	7.5	20	5375	29.6	12	14.7	270	0.19	1.04	4	1	0	0	0	1	1	1		90	60	venous thromboembolism	60	1		1		0
121	690226	2	72	23	0	0	0	0	0	0	0	0	0	0	0	20	35.6	115	118	29	76	1.66	5.5	13	690.7	41.9	34.6	17.9	319	0.09	3.15	2	1	1	0	0	0	1	1		90	58							0
122	1080393	1	70	22	1	1	1	0	0	0	0	0	0	1	0	20	48.5	166	162	13	61	2.63	5.5	13	2675	28.1	18.5	13.9	309	0.58	1.17	3	2	0	0	1	1	1	1		38	38					1		1
123	1090488	2	68	22	0	0	1	0	0	0	0	0	1	0	0	5	39.9	141	297	29	97	2.32	6.4	69	225.1	31.4	11.6	16.5	371	0.89	1	3	2	1	0	1	1	0	1		90	30					1		0
124	1069849	1	66	22	1	1	1	0	0	0	0	0	1	0	0	5	46.8	160	146	16	89	2.44	5.5	46	970.8	29.1	12.7	18	275	0.09	1.1	2	2	1	0	1	1	0	1		90	31	venous thromboembolism	35	1		1		0
125	1094668	1	86	23	1	1	1	0	0	1	0	0	1	0	0	10	39.1	128	190	14	57	1.9	5.9	11	417.4	26	11.1	17.3	261	0.21	0.95	3	3	1	1	1	1	0	1		90	32					1		0
126	1136862	1	69	22	1	0	1	0	0	0	0	0	1	0	0	10	42.3	143	386	40	103	1.86	5.5	21	291.9	25.1	10.8	16.7	581	1.42	0.93	2	2	1	0	0	1	0	0		90	30					1		0
127	1165559	2	87	23	0	0	0	1	0	0	0	0	1	0	0	10	36.3	123	190	11	65	2.24	5.5	12	244.8	25.4	11.2	18.7	332	0.51	1.03	3	2	1	0	1	0	1	1		90	29					1		0
128	905125	1	67	26	1	0	1	0	1	0	0	0	1	1	0	20	46.1	152	262	10	90	2.19	7	13	242	30.3	11	17.4	360	0.19	1	5	3	1	0	1	1	0	0		90	28					1		0
129	1092567	2	78	25	0	0	1	0	1	0	0	0	1	1	0	15	29.1	131	128	25	61	2.98	6.9	19	3815	28.3	12.5	17.2	277	1.34	1.1	5	2	1	0	0	1	0	1		90	30					1		0
130	1060673	2	70	25	0	0	1	1	1	0	0	0	1	0	1	10	42.2	150	220	17	60	2.25	6	7	606.8	31.2	13	17.5	333	1.8	1.26	5	3	1	1	0	1	0	1		31	31					1		1
131	1050084	2	65	24	0	0	0	0	0	0	0	0	1	1	1	10	35.9	117	270	65	101	2.71	5.8	11	120.7	26.5	10.8	18.9	248	3.24	0.98	3	1	1	1	0	1	0	0		90	36					1		0
132	1031863	1	83	25	0	1	1	0	0	0	0	0	1	1	0	15	41.3	138	160	22	93	0.89	7	19	50.4	26.5	11.2	17.8	207	0.89	1.02	4	3	0	1	0	1	0	1		25	38					1		1
133	1168126	1	65	24	0	0	0	0	0	1	0	1	1	0	0	15	35.5	103	132	7	52	2.4	5.5	13	417.4	27	13	17	257	1.8	1.1	3	1	1	1	1	0	0	1		90	38					1		0
134	1131077	1	85	25	0	0	0	0	0	0	0	0	1	1	0	10	31.2	152	165	22	72	1.23	6.4	32	332.7	29.1	17.2	15.9	413	0.6	1.51	4	3	0	1	1	0	0	1		40	42					1		1
135	997001	1	70	23	0	0	1	0	1	1	0	0	1	1	0	10	33.4	112	184	11	43	1.88	6	19	1878	37.4	12	57.3	418	0.2	1.1	5	4	1	1	1	1	1	1		90	38					1		0
136	983028	2	65	23	1	1	1	0	0	0	0	0	1	0	0	10	47.3	153	168	9	98	1.18	5.8	12	311	26.8	10.8	18.2	252	0.19	0.98	3	2	1	0	0	1	1	1		90	32					1		0
137	819652	1	86	24	0	0	1	0	0	1	0	0	1	0	0	10	40.3	129	232	13	50	1.5	5.7	18	481.2	26	12	16.7	355	0.75	1.04	4	2	1	0	1	1	0	1		90	30					1		0
138	1042330	1	69	24	0	0	1	0	0	0	0	0	1	0	0	10	43.7	143	271	26	82	2.69	6.5	12	944.4	27	13	17	257	1.8	1.1	1	2	1	0	1	1	1	0		90	29					1		0
139	797635	2	70	23	0	0	1	0	1	0	0	0	1	0	0	10	44	147	246	23	86	1.7	8.5	29	54	25.4	9.9	18	277	0.3	1.1	4	2	0	0	0	1	0	1		90	28					1		0
140	1041090	2	68	21	0	0	0	0	0	0	0	0	1	0	0	15	37.2	124	133	18	92	1	5.7	18	242.8	26.8	11.5	18.3	270	0.24	1.05	3	2	1	0	1	0	0	1		90	30					1		0
141	837415	1	70	22	1	1	1	0	0	0	0	0	1	0	0	20	35.6	114	155	22	89	1.37	6.2	14	833.5	26.4	12.4	18.7	261	0.35	1.07	2	3	1	0	0	1	0	1		31	31					1		1
142	1031166	2	89	23	0	0	1	0	0	1	0	0	1	0	0	10	34.7	120	288	9	48	1.2	5.9	12	2371	52.5	16.2	160	397	0.24	1.5	5	3	1	1	0	1	0	1		90	32					1		0
143	823629	1	66	24	0	0	0	0	1	0	0	0	1	0	0	15	44.6	154	150	10	85	1.67	8	14	542.8	25.9	11.7	16.6	339	0.73	1.01	2	2	1	0	0	0	0	1		90	30					1		0
144	1010846	1	77	22	0	0	1	0	0	0	0	0	1	0	0	15	37.9	126	192	15	63	1.01	5.9	17	1262	26.4	11.9	17.2	374	1.82	1.03	4	3	1	1	1	1	0	1		25	29					1		0
145	1137510	1	83	23	0	0	1	0	0	1	0	0	1	0	0	10	43.2	144	172	15	46	1.99	7	15	923.9	25.1	10.4	16.7	282	0.52	0.89	3	2	1	0	0	1	0	1		90	28					1		0
146	515575	2	79	24	0	0	1	0	1	0	0	0	1	0	0	10	34.4	124	115	16	68	0.79	9.6	18	1716	24.9	11.4	18.4	326	1.52	0.98	4	2	1	0	0	1	0	1		30	30					1		1
147	1036403	1	79	26	0	0	1	0	0	0	0	0	1	1	0	10	38.8	124	144	18	80	2.01	5.3	9	686	27.7	12.4	17.9	273	1	1.13	5	2	1	0	0	1	0	1		90	31					1		0
148	830451	1	74	26	1	0	1	1	0	0	0	0	1	0	0	20	39.7	142	244	37	75	4.45	5.5	6	192.3	25.8	11.1	18.3	278	0.33	1.01	1	2	1	0	1	1	0	1		90	30					1		0
149	1135965	1	85	24	1	1	0	0	0	0	0	1	1	0	0	10	28.1	124	181	10	66	2.32	6.8	8	3620	39.9	14	72.1	339	2.38	1.22	3	2	1	0	1	0	1	0		90	29					1		0
150	1172358	1	85	23	1	1	0	0	0	1	0	1	1	0	0	10	28.3	132	180	43	31	1.67	7.4	10	3620	27	13	17	257	1.8	1.1	3	2	1	0	1	0	1	0		90	28	pulmonary embolism	90	1		1		0
151	1168968	1	76	23	1	1	1	0	0	0	0	0	1	0	0	15	39.2	131	170	8	80	3.36	6.8	11	4968	38.2	14.1	85.9	357	0.2	1.23	4	3	1	1	0	1	0	1		15	30					1		1
152	1075740	2	82	23	0	0	1	0	1	1	0	0	1	0	0	20	37	121	183	20	58	2.18	9.8	19	712.6	24.5	11.5	16.4	322	0.73	0.99	5	3	1	1	0	1	0	1		10	31					1		1
153	1143802	1	69	25	1	1	0	0	0	0	0	0	1	0	1	15	39.2	133	248	27	74	1.97	5.3	9	165.4	26.5	11.3	18.1	182	1.6	0.97	2	2	1	0	0	0	0	0		90	36					1		0
154	659747	1	67	23	0	0	1	0	0	1	0	0	1	0	0	5	47.2	160	244	23	51	1.17	6.3	11	850.2	25.6	11.1	18.1	248	0.19	1.01	2	3	1	0	0	1	0	1		25	38					1		0
155	1084121	1	80	23	0	0	1	0	0	1	0	0	1	0	0	10	41	133	189	9	43	1.6	6	11	354.4	27.6	11.1	16.6	390	1.62	0.95	3	3	1	1	1	1	0	0		90	38					1		0
156	1132891	2	75	23	0	0	1	0	0	1	0	0	1	0	0	15	40.3	135	225	28	50	1.48	5.7	11	517.4	24.5	10.2	17.3	408	0.8	0.87	4	2	1	0	1	1	1	0		90	42					1		0
157	1057241	2	66	23	0	0	1	0	0	0	0	0	1	0	0	15	42.7	141	118	20	71	1.68	5.7	16	940.5	24.3	10.7	16.9	326	0.23	0.97	3	3	1	0	1	1	0	1		90	28					1		0
158	1064839	2	82	21	0	0	1	0	1	0	0	0	0	1	0	10	39.9	137	156	83	79	1.96	7	18	1863	26.8	11.7	17.9	260	0.24	1.01	4	3	1	1	0	1	0	1		90	30					1		1
159	574536	1	76	26	1	1	1	0	0	1	0	0	0	1	0	15	46.7	155	169	9	31	1.12	5.2	15	856.5	23.9	12.1	16.8	282	0.33	1.04	4	3	1	1	1	1	0	0		90	38					1		0
160	1131405	1	81	25	1	1	0	0	0	0	0	1	1	0	0	10	37.1	132	116	14	61	0.6	5	18	2684	27.5	12.1	19.5	158	0.32	1.05	3	2	1	0	0	0	0	0		90	38					1		0
161	1086188	2	65	22	0	0	0	0	0	0	0	0	0	0	0	20	33.3	89	152	12	86	2.55	5	0.5	967.8	23.7	11.8	17.6	249	0.19	1.02	2	1	0	0	0	0	0	1		90	42					1		0
162	1149471	2	69	23	0	0	0	0	0	0	0	0	1	0	0	10	35	114	335	12	98	1.62	5	12	232.9	24.2	11.5	16.2	394	3.05	0.99	2	2	1	0	1	0	0	1		90	38					1		0
163	973950	2	82	24	0	0	0	0	0	0	0	0	1	0	1	20	38.6	127	154	24	83	2.64	5.7	12	99.3	27	13	17	257	1.8	1.1	4	1	0	0	1	0	0	0		90	30					1		0
164	1172253	2	72	24	0	0	0	1	0	0	0	1	0	0	0	15	48.3	159	269	23	67	1.79	5.6	25	4224	28.4	10.8	18.7	314	0.77	0.99	3	1	0	0	0	0	0	1		90	31					1	1	0
165	1060029	1	75	21	1	1	1	0	0	0	0	0	0	0	0	15	42.4	135	191	22	71	2.53	5.9	11	1560	26.3	13	17.2	270	0.23	1.12	4	2	0	0	0	1	0	0		90	32					1		0
166	694975	1	78	24	0	0	0	0	0	0	0	0	0	0	0	10	39	154	256	11	67	1.92	5	11	2045	25.9	13.2	18.7	250	0.43	1.15	2	1	0	0	1	0	1	0		90	31	stroke	70		1	1	1	0
167	1049465	2	82	19	0	0	0	0	1	1	0	0	0	0	0	10	23.1	77	102	16	27	1.96	5.6	15	748.8	28.4	11.9	16.8	302	1.87	1	5	2	0	0	0	0	0	1		90	31					1		0
168	1137953	2	89	23	0	0	1	0	0	0	0	0	0	0	0	10	44.4	141	97	100	60	0.88	5.9	21	1777	25.8	10.2	16.1	240	3.65	1.93	5	2	0	0	1	1	0	1		14	36					1		1
169	1163747	1	72	23	1	0	0	1	1	0	0	0	0	0	0	15	49.5	175	171	31	81	2.82	7.7	27	171.6	27	13	17	257	1.8	1.1	2	1	0	0	1	0	1	1		90	38					1		0
170	1158855	1	80	25	1	0	1	0	0	1	0	0	0	0	0	10	41.3	129	192	28	46	1.03	6.1	24	152.9	26.7	11.5	18.1	228	0.34	0.99	3	2	0	0	0	1	0	1		90	31							0
171	1164015	2	91	19	0	0	1	0	0	1	0	0	0	1	0	15	31.2	106	174	10	56	2.08	5.5	10	483.5	23.9	10.7	18.7	243	0.86	0.92	4	2	1	0	1	1	0	1		90	30							0
172	1075670	2	79	24	0	0	1	0	0	0	0	0	0	0	0	15	30.2	97	267	29	63	2.41	5	21	123.5	29.8	11.7	18.8	240	1.19	1.01	4	2	0	0	0	1	0	1		90	38					1		0
173	515454	2	88	23	0	0	0	0	0	1	0	1	0	0	0	10	30	106	79	37	57	0.22	5.5	8	208.9	29.2	12.2	19.3	224	0.33	1.07	3	2	1	0	0	0	0	0		35	35					1		1
174	448382	1	85	23	0	0	1	0	0	1	0	0	1	1	0	10	40.2	132	174	9	32	2.14	6.1	6	3570	28.9	12.5	15.9	399	1.93	1.08	6	4	1	1	0	1	0	1		20	38	pulmonary embolism	42	1				1
175	1124895	1	74	22	0	0	1	0	0	0	0	0	1	0	0	10	46.9	148	108	11	87	1.83	5.5	7	1011	27	11.1	16	314	0.82	0.95	1	1	0	0	0	1	1	1		15	31							1
176	1151935	1	87	24	0	1	0	0	0	1	0	1	1	0	0	10	41	143	330	12	25	1.82	6.3	14	2752	27	13	17	257	1.8	1.1	3	2	1	0	1	0	1	1		90	36					1	1	0
177	1088982	1	73	21	0	0	1	1	0	0	0	0	0	0	0	20	38.9	131	234	46	79	2.38	6.2	15	97.6	26.9	12	17.4	264	0.26	1.09	2	2	0	0	1	1	1	0		90	31							0
178	1091098	1	77	23	0	0	0	0	1	0	0	0	1	0	0	5	41.5	141	106	51	65	1.32	7.8	15	929.2	23.6	11.1	18.1	256	0.62	1.01	2	2	1	0	0	0	0	1		90	38	cardiac embolism	50	1		1		0
179	1116580	1	77	23	0	0	1	0	1	0	0	0	0	0	0	10	42.5	138	220	25	81	2.02	6.7	13	262.9	27.8	11	18.5	253	0.21	0.95	4	2	1	0	1	1	0	1		29	29	stroke	58		1	1		1
180	940312	1	84	24	0	0	1	0	0	1	0	0	1	1	1	20	42	124	156	11	49	3	6.4	8	4062	31.8	13.6	18.9	482	2.51	1.18	4	2	0	0	0	1	0	0		90	30					1		0
181	1017121	1	70	22	1	1	0	0	1	0	0	1	0	0	0	10	37	123	147	68	60	1.25	6.9	14	2861	30.8	16.6	17.4	305	0.19	1.35	3	2	0	0	1	0	1	1		90	28					1		0
182	1165631	1	68	25	0	0	1	0	0	0	0	0	0	0	0	10	38.6	125	226	11	77	1.94	5.1	17	1253	27	13	17	257	1.8	1.1	1	1	0	0	1	1	1	0		90	29					1		0
183	1076860	2	65	24	0	0	1	0	1	0	0	0	0	0	0	20	42.4	136	251	14	81	1.9	7.2	18	863.5	26	12.4	18.3	241	0.79	1.07	4	2	1	0	1	1	1	1		90	30					1		0
184	1083396	1	74	24	1	1	1	0	0	0	0	0	0	0	0	20	43.1	141	176	21	92	3.31	5.9	22	2558	35.2	19.9	18.6	171	0.19	1.75	2	2	0	0	1	1	1	0		90	32					1		0
185	1162511	2	76	24	0	0	0	0	0	0	0	0	0	0	0	10	39.9	128	166	24	82	2.28	5.6	29	2558	30.5	12.4	18.7	263	0.29	1.14	3	1	0	0	0	0	0	0		90	36					1		0
186	1087754	1	71	22	0	0	1	0	0	0	0	0	0	0	0	20	45.3	154	156	37	66	3.75	5.3	26	10242	33	12	48.2	326	0.59	1.04	2	2	0	0	1	1	1	0		90	28					1		0
187	1067107	1	70	25	1	1	1	0	0	0	0	0	0	0	0	10	49.3	158	304	11	76	2.49	5.8	14	958.5	27	13	17	257	1.8	1.1	2	2	0	0	1	1	1	1		90	35					1		0
188	1074123	1	65	23	1	0	1	0	0	0	0	0	1	0	0	20	50.9	165	158	57	100	2.46	6	17	6088	40.2	23.9	17.6	245	0.19	2.06	1	0	0	0	0	1	1	0		90	32					1		0
189	877718	1	76	23	0	0	1	0	0	0	0	0	0	0	0	20	45	154	194	12	77	1.24	5	12	1928	31	10.3	20.5	173	0.99	0.93	3	2	0	0	1	1	1	1		90	45					1		0
190	1014872	1	66	23	0	0	0	0	0	0	0	0	0	1	0	10	40	112	123	52	60	2	6.3	13	456	28	13.8	18	167	0.3	1.27	2	3	1	0	1	0	0	0		90	43							0
191	1068019	1	75	23	0	0	1	0	0	1	0	0	0	1	1	10	42.3	138	272	22	56	1.31	5.9	1.5	781.1	27.1	11	18.6	252	1.7	1	6	2	1	0	0	1	0	1		90	36					1		0
192	1071329	1	71	26	0	0	1	0	0	0	0	0	0	0	0	20	39.9	126	106	43	71	2.33	5.7	13	1866	28.1	11.6	17.2	248	0.3	1.06	1	2	0	0	0	1	1	0		90	38							0
193	1089780	2	85	23	0	0	1	0	0	0	0	0	0	0	0	15	40.3	134	187	25	65	1.17	6	16	2941	24.7	12.1	16.7	347	0.39	1.05	4	2	1	0	0	1	0	1		90	28					1		0
194	1120871	2	67	22	0	0	1	0	0	0	0	0	0	0	0	15	44.7	148	197	16	87	2.38	6	17	192.7	23.4	10.2	17	268	0.55	0.87	3	2	0	0	0	1	0	0		90	37					1		0
195	1136813	2	80	19	0	0	0	0	0	0	0	0	1	0	0	10	38.3	137	214	29	74	0.95	7.9	24	5168	28.9	13.2	14.2	28.9	1.05	1.18	4	2	1	0	1	0	0	1		90	28					1		0
196	1171749	2	82	21	0	0	0	0	0	1	0	0	1	0	0	10	36.4	122	173	10	47	1.61	5.9	9	2195	25.9	10.4	18.1	264	0.76	0.89	4	3	1	1	1	0	0	1		90	29					1		0
197	905934	2	67	23	0	0	1	0	1	0	0	0	1	0	0	15	46.7	151	337	24	94	1.51	11	3.7	303.9	27.3	12	17.8	429	0.89	1.04	6	3	1	0	1	1	0	1		90	30					1		0
198	912686	2	83	26	0	0	1	0	0	0	0	0	1	0	0	10	35.6	120	212	5	73	2.4	5.3	7	310.2	33.6	11.9	20.6	336	1.37	1.03	4	3	1	0	1	1	0	0		90	32	pulmonary embolism	48	1		1		0
199	887114	2	80	22	0	0	1	0	0	1	0	0	1	0	0	15	45.9	149	191	18	39	1.67	5.8	12	2157	28.8	12.1	17.3	387	1.19	1.1	4	2	0	0	1	1	0	1		90	36					1		0
200	1079498	1	71	22	0	0	1	0	1	0	0	0	1	0	0	5	49.7	167	164	35	81	4.51	8.3	17	459.6	28.1	11.5	18.6	275	0.19	0.99	5	3	1	1	1	1	0	1		90	28	cardiac embolism	60	1		1		0
201	1050532	1	85	23	0	0	1	0	1	1	0	0	0	0	0	10	41.7	138	192	30	45	0.79	9.4	14	720.3	30.5	11.1	17.8	318	0.3	1.01	4	2	1	0	1	1	0	1		90	48							0
202	1162610	2	68	22	0	0	0	0	0	0	0	0	0	0	0	20	38.9	141	221	15	113	1.9	4.9	38	179	24.8	11	16.1	286	0.35	0.95	2	1	0	0	0	0	0	1		90	37					1		0
[truncated: 16 more columns]
